# Supplementary material for: Deep sequencing revealed molecular signature of horizontal gene transfer of plant like transcripts in the mosquito Anopheles culicifacies: an evolutionary puzzle
Source: F1000Res. 2015 Dec 30;4:1523. [Version 1] doi: 10.12688/f1000research.7534.1 (PMC4786938; doi:10.12688/f1000research.7534.1)
Supplement: Supplementary file 1 [file f1000research-4-8113-s0000.tgz]

Archive with 1 entries (1 files):
- e23f532b-2326-4c36-b504-785760f26217.tgz
